# Supplementary material for: Study on the skid resistance performance of wet and slippery asphalt pavement on curved roads in aeolian sand areas
Source: PLoS One. 2025 Sep 15;20(9):e0332033. doi: 10.1371/journal.pone.0332033 (PMC12435643; doi:10.1371/journal.pone.0332033)
Supplement: S1 Data — (XLSX) [file pone.0332033.s001.xlsx]

## Sheet: Sheet1
		AC-13	AC-16		AC-13	AC-16				SMA-13	SMA-16		SMA-13	SMA-16
Sediment density		BPN	BPN		MTD	MTD			Sediment density	BPN	BPN		MTD	MTD
0		92	93.5		0.685	0.751			0	95	96		1.06	1.2
0.0625		88	88.5		0.638	0.732			0.125	88.5	90		0.887	1.06
0.125		81	85		0.612	0.713			0.25	82.5	83.5		0.769	0.826
0.1875		69	75		0.572	0.662			0.375	75.5	76.5		0.656	0.813
0.25		64	67.5		0.516	0.633			0.5	71.5	72		0.616	0.769
0.3125		59	63		0.484	0.588			0.625	65.5	66.5		0.546	0.612
0.375		58.5	62.5		0.418	0.511			0.75	62	63		0.512	0.575
0.4375		58	63		0.322	0.37			0.875	62.5	64.5		0.469	0.49
0.5		59	62.5		0.249	0.295			1	62.5	64.5		0.436	0.461
AC-13		Sediment density	0	300	600	1200	2400	6000	10000	20000
		0	104	94	84	82	80	84	83	80
		0.125	96	86	70	70	69	72	63	60
		0.375	84	76	68	71	65	73	67	60.5
		0.625	70	73	70	71	69.5	74	67	62
		0.875	70.5	73	70.5	74	69	75	67.5	61.5
												AC-16
AC-16		Sediment density	0	300	600	1200	2400	6000	10000	20000		Sediment density	0	0.125	0.375	0.625	0.875
	1	0	95	88	89	88	77	84	83	82		0	95	90	84	76	74.5
	2	0.125	90	84	81	83	68	73	70	61		300	88	84	77	70	72
	3	0.375	84	77	74	76	66	71	66	63		600	89	81	74	72	73
	4	0.625	76	70	72	75	64	73.5	68	64		1200	88	83	76	75	74
	5	0.875	74.5	72	73	74	67	76	70	64.5		2400	77	68	66	64	67
												6000	84	73	71	73.5	76
SMA-13		Sediment density	0	300	600	1200	2400	6000	10000	20000		10000	83	70	66	68	70
	1	0	102	93	87	84	78	75	67	70		20000	82	61	63	64	64.5
	2	0.125	87	84	80	74	72	70	62	58
	3	0.375	85	75	72	71	66	63	59	60		SMA-13
	4	0.625	75	69	65	63	63	62	61	63		Sediment density	0	0.125	0.375	0.625	0.875
	5	0.875	72	70	67.5	65.5	65	64	64	65		0	102	87	85	75	72
												300	93	84	75	69	70
SMA-16		Sediment density	0	300	600	1200	2400	6000	10000	20000		600	87	80	72	65	67.5
	1	0	103	93	89	88	82	80	70	70		1200	84	74	71	63	65.5
	2	0.125	93	83	83	83	77	74	67	63		2400	78	72	66	63	65
	3	0.375	89	80	79	79	73	70	63	61		6000	75	70	63	62	64
	4	0.625	79	74	69	70	68	65	67	62		10000	67	62	59	61	64
	5	0.875	75	69	70	67	67	69	69	64		20000	70	58	60	63	65
												SMA-16
												Sediment density	0	0.125	0.375	0.625	0.875
												0	103	93	89	79	75
												300	93	83	80	74	69
												600	89	83	79	69	70
												1200	88	83	79	70	67
												2400	82	77	73	68	67
												6000	80	74	70	65	69
												10000	70	67	63	67	69
												20000	70	63	61	62	64
			Sediment density	0	0.125	0.375	0.625	0.875
			0	104	96	84	70	70.5
			300	94	86	76	73	73
			600	84	70	68	70	70.5
			1200	82	70	71	71	74
			2400	80	69	65	69.5	69
			6000	84	72	73	74	75
			10000	83	63	67	67	67.5
			20000	80	60	60.5	62	61.5
				Curve 1	Curve 2		Curve 1	Curve 2				Straight 1	Straight 2		Straight 1	Straight 2
			Sediment density	BPN	BPN	Sediment density	MTD	MTD		Sediment density		BPN	BPN		MTD	MTD
			0	65	66	0	0.562	0.587		0		68	67		0.562	0.587
			10	58	59	10	0.459	0.454		10		60	59		0.459	0.454
			20	52	52	20	0.374	0.365		20		53	53		0.374	0.365
			30	48	49	30	0.298	0.287		30		49	49		0.298	0.287
			40	45	45	40	0.23	0.213		40		46	47		0.23	0.213
			50	43	44	50	0.186	0.156		50		44	45		0.186	0.156
			60	43	43	60	0.101	0.098		60		44	45		0.101	0.098
			70	43	43	70	0.043	0.032		70		44	44		0.043	0.032
			80	44	44	80	0	0		80		45	45		0	0
		Sand water coupling wet sliding
		5g						10g						Sediment density	BPN	BPN	BPN	BPN
			Curve 1		Curve 2				Curve 1		Curve 2			0	62	58	48	46
		Sediment density	BPN	MTD	BPN	MTD		Sediment density	BPN	MTD	BPN	MTD		10	57	53	45	44
		0	62	0.502	62	0.498		0	58	0.483	57	0.48		20	54	48	48	45
		10	57	0.463	58	0.454		10	53	0.445	53	0.441		30	46	45	52	44
		20	54	0.37	55	0.346		20	48	0.361	49	0.351		40	43	42	43	46
		30	46	0.292	47	0.287		30	45	0.281	44	0.277		50	43	43	44	50
		40	43	0.221	44	0.22		40	42	0.2	43	0.187		60	43	42	44	46
		50	43	0.175	43	0.169		50	43	0.16	43	0.149		70	44	44	45	45
		60	43	0.1	43	0.098		60	42	0.078	43	0.065		80	44	44	45	45
		70	44	0.033	43	0.026		70	44	0.021	43	0.02
		80	44	0	44	0		80	44	0	44	0		Sediment density	BPN	BPN	BPN	BPN
														0	62	57	47	45
														10	58	53	44	44
		15g						20g						20	55	49	49	44
			Curve 1		Curve 2				Curve 1		Curve 2			30	47	44	53	44
		Sediment density	BPN	MTD	BPN	MTD		Sediment density	BPN	MTD	BPN	MTD		40	44	43	43	44
		0	48	0.363	47	0.371		0	46	0.276	45	0.278		50	43	43	45	52
		10	45	0.281	44	0.275		10	44	0.199	44	0.189		60	43	43	44	46
		20	48	0.211	49	0.188		20	45	0.153	44	0.151		70	43	43	46	44
		30	52	0.16	53	0.156		30	44	0.087	44	0.087		80	44	44	45	44
		40	43	0.077	43	0.07		40	46	0.021	44	0.022
		50	44	0.021	45	0.198		50	50	0	52	0
		60	44	0	44	0		60	46	0	46	0
		70	45	0	46	0		70	45	0	44	0
		80	45	0	45	0		80	45	0	44	0			Curve 1	5	10	15	20
								aeolian sand quality/g							BPN	BPN	BPN	BPN	BPN
															65	62	58	48	46
		Sediment density	MTD	MTD	MTD	MTD		Sediment density	MTD	MTD	MTD	MTD			58	57	53	45	44
		0	0.502	0.483	0.363	0.276		0	0.498	0.48	0.371	0.278			52	54	48	48	45
		10	0.463	0.445	0.281	0.199		10	0.454	0.441	0.275	0.189			48	46	45	52	44
		20	0.37	0.361	0.211	0.153		20	0.346	0.351	0.188	0.151			45	43	42	43	46
		30	0.292	0.281	0.16	0.087		30	0.287	0.277	0.156	0.087			43	43	43	44	50
		40	0.221	0.2	0.077	0.021		40	0.22	0.187	0.07	0.022			43	43	42	44	46
		50	0.175	0.16	0.021	0		50	0.169	0.149	0.198	0			43	44	44	45	45
		60	0.1	0.078	0	0		60	0.098	0.065	0	0			44	44	44	45	45
		70	0.033	0.021	0	0		70	0.026	0.02	0	0
		80	0	0	0	0		80	0	0	0	0			Curve 2
															BPN	5	10	15	20
															66	62	57	47	45
															59	58	53	44	44
			Sediment density	MTD	--	MTD	--				Curve 1	Straight 1	Curve 2	Straight 2	52	55	49	49	44
			0	0.562	0.01768	-0.587	0.01768			Sediment density	BPN	BPN	BPN	BPN	49	47	44	53	44
			10	0.459	0.00354	-0.454	0.00354			0	65	68	66	67	45	44	43	43	44
			20	0.374	0.00636	-0.365	0.00636			10	58	60	59	59	44	43	43	45	52
			30	0.298	0.00778	-0.287	0.00778			20	52	53	52	53	43	43	43	44	46
			40	0.23	0.01202	-0.213	0.01202			30	48	49	49	49	43	43	43	46	44
			50	0.186	0.02121	-0.156	0.02121			40	45	46	45	47	44	44	44	45	44
			60	0.101	0.00212	-0.098	0.00212			50	43	44	44	45
			70	0.043	0.00778	-0.032	0.00778			60	43	44	43	45
			80	0	0	0	0			70	43	44	43	44
										80	44	45	44	45
											Curve 1	Straight 1	Curve 2	Straight 2
										Sediment density	MTD	MTD	MTD	MTD
										0	0.562	0.581	0.571	0.588
										10	0.459	0.472	0.454	0.489
										20	0.374	0.395	0.365	0.412
										30	0.298	0.322	0.287	0.331
										40	0.23	0.284	0.213	0.287
										50	0.186	0.221	0.156	0.218
										60	0.101	0.132	0.098	0.129
										70	0.043	0.087	0.032	0.076
										80	0	0	0	0
				Curve 1	Curve 1			Curve 2	Curve 2
			Sediment density	BPN	MTD		Sediment density	BPN	MTD
			0	65	0.562		0	66	0.587
			10	58	0.459		10	59	0.454
			20	52	0.374		20	52	0.365
			30	48	0.298		30	49	0.287
			40	45	0.23		40	45	0.213
			50	43	0.186		50	44	0.156
			60	43	0.101		60	43	0.098
			70	43	0.043		70	43	0.032
			80	44	0		80	44	0
			Curve 1						Curve 2
			MTD	MTD	MTD	MTD	MTD		MTD	MTD	MTD	MTD	MTD
			0.562	0.502	0.483	0.363	0.276		0.587	0.498	0.48	0.371	0.278
			0.459	0.463	0.445	0.281	0.199		0.454	0.454	0.441	0.275	0.189
			0.374	0.37	0.361	0.211	0.153		0.365	0.346	0.351	0.188	0.151
			0.298	0.292	0.281	0.16	0.087		0.287	0.287	0.277	0.156	0.087
			0.23	0.221	0.2	0.077	0.021		0.213	0.22	0.187	0.07	0.022
			0.186	0.175	0.16	0.021	0		0.156	0.169	0.149	0.198	0
			0.101	0.1	0.078	0	0		0.098	0.098	0.065	0	0
			0.043	0.033	0.021	0	0		0.032	0.026	0.02	0	0
			0	0	0	0	0		0	0	0	0	0
				BPN				MTD
				Ponding volume	Curve 1	Curve 2		Ponding volume	Curve 1	Curve 2
			BPN	5	0.8843	0.8911		5	0.8508	0.7663
			BPN	10	0.7919	0.8102		10	0.8616	0.7792
			BPN	15	0.7085	0.7193		15	0.6794	0.6745
			BPN	20	0.6672	0.6672		20	0.6118	0.6173
			MTD	5	0.8508	0.7663
			MTD	10	0.8616	0.7792
			MTD	15	0.6794	0.6745
			MTD	20	0.6118	0.6173
